# Supplementary material for: Statistical methods for measuring trends in colorectal cancer incidence in registries: A systematic review
Source: Front Oncol. 2022 Nov 30;12:1049486. doi: 10.3389/fonc.2022.1049486 (PMC9748480; doi:10.3389/fonc.2022.1049486)
Supplement: Supplementary file 1 [file DataSheet_1.zip]

Archive with 7 entries (7 files):
- Supplementary File 1.DOCX
- Supplementary File 2.DOCX
- Table (1).DOCX
- Table (2).DOCX
- Table (3).DOCX
- Table (4).DOCX
- Table (5).DOCX
